# Supplementary material for: randPedPCA: rapid approximation of principal components from large pedigrees
Source: Genet Sel Evol. 2025 Aug 28;57:46. doi: 10.1186/s12711-025-00994-y (PMC12392600; doi:10.1186/s12711-025-00994-y)
Supplement: Supplementary file 1 — Supplementary Material 1. [file 12711_2025_994_MOESM1_ESM.xlsx]

## Sheet: TIMING
For each parameter set, the top row indicates the average time taken by randomised SVD. The bottom row shows the excess time required by the Spectra library. Negative excess values indicate where rSVD was slower than Spectra.
		rSVD faster
		Rspectra faster
		not significant
		Platform
time (seconds)		Linux laptop (Core i7)	Macbook Air (M2)	Rocky Linux workstation (Intel Xeon)	PCs computed	Centred	Dataset	replicate runs
rSVD		0.81	0.99	2.1	2	NO	Labrador	10
excess for Rspectra		1.41***	0.97***	2.02***	2	NO	Labrador	10
rSVD		2.01	2.07	4.34	4	NO	Labrador	10
excess for Rspectra		1.89***	1.33***	2.97***	4	NO	Labrador	10
rSVD		3.38	3.31	5.98	6	NO	Labrador	10
excess for Rspectra		1.75***	0.90***	2.83***	6	NO	Labrador	10
rSVD		6.87	7.06	11.6	10	NO	Labrador	10
excess for Rspectra		-0.09 n.s.	-1.16***	0.86**	10	NO	Labrador	10
rSVD		1.4	1.39	4.08	2	YES	Labrador	10
excess for Rspectra		1.04***	0.74***	1.72***	2	YES	Labrador	10
rSVD		2.71	2.71	7.86	4	YES	Labrador	10
excess for Rspectra		1.43***	0.90***	0.78**	4	YES	Labrador	10
rSVD		4.54	5.44	9.75	6	YES	Labrador	10
excess for Rspectra		0.75***	0.65*	0.23 n.s.	6	YES	Labrador	10
rSVD		7.94	9.07	16.35	10	YES	Labrador	10
excess for Rspectra		-1.12*	-2.97***	-4.07***	10	YES	Labrador	10
rSVD		0.0021	0.0026	0.0069	2	NO	2pop	1000
excess for Rspectra		0.0016***	0.0014***	0.0056***	2	NO	2pop	1000
rSVD		0.0045	0.0026	0.0134	6	NO	2pop	1000
excess for Rspectra		0.0013***	0.0014***	0.0053***	6	NO	2pop	1000
rSVD		0.0085	0.0119	0.0234	10	NO	2pop	1000
excess for Rspectra		0.0010*	-0.0020***	0.0031**	10	NO	2pop	1000
rSVD		0.0028	0.0034	0.0094	2	YES	2pop	1000
excess for Rspectra		0.0012***	0.0011***	0.0022***	2	YES	2pop	1000
rSVD		0.0065	0.0076	0.0189	6	YES	2pop	1000
excess for Rspectra		0.0002 n.s.	-0.0006*	-0.0006 n.s.	6	YES	2pop	1000
rSVD		0.01065	0.0144	0.0318	10	YES	2pop	1000
excess for Rspectra		-0.0001 n.s	-0.0033***	0.0034***	10	YES	2pop	1000

## Sheet: Laptop
R version 4.5.0 (2025-04-11)
Platform: x86_64-pc-linux-gnu
Running under: Ubuntu 24.04.2 LTS
Matrix products: default
BLAS: /usr/lib/x86_64-linux-gnu/blas/libblas.so.3.12.0
LAPACK: /usr/lib/x86_64-linux-gnu/lapack/liblapack.so.3.12.0 LAPACK version 3.12.0
locale:
[1] LC_CTYPE=en_GB.UTF-8 LC_NUMERIC=C LC_TIME=en_GB.UTF-8 LC_COLLATE=en_GB.UTF-8 LC_MONETARY=en_GB.UTF-8 LC_MESSAGES=en_GB.UTF-8
[7] LC_PAPER=en_GB.UTF-8 LC_NAME=C LC_ADDRESS=C LC_TELEPHONE=C LC_MEASUREMENT=en_GB.UTF-8 LC_IDENTIFICATION=C
time zone: Europe/London
tzcode source: system (glibc)
attached base packages:
[1] stats graphics grDevices utils datasets methods base
other attached packages:
[1] randPedPCA_1.1.1 RSpectra_0.16-2 pedigreeTools_0.3 Matrix_1.7-3 spam_2.11-1
loaded via a namespace (and not attached):
[1] compiler_4.5.0 tools_4.5.0 dotCall64_1.2 rstudioapi_0.17.1 Rcpp_1.0.14 grid_4.5.0 lattice_0.22-5

## Sheet: MacBook AIr
R version 4.4.2 (2024-10-31)
Platform: aarch64-apple-darwin20
Running under: macOS Sequoia 15.5
Matrix products: default
BLAS: /System/Library/Frameworks/Accelerate.framework/Versions/A/Frameworks/vecLib.framework/Versions/A/libBLAS.dylib
LAPACK: /Library/Frameworks/R.framework/Versions/4.4-arm64/Resources/lib/libRlapack.dylib; LAPACK version 3.12.0
locale:
[1] en_US.UTF-8/en_US.UTF-8/en_US.UTF-8/C/en_US.UTF-8/en_US.UTF-8
time zone: Europe/London
tzcode source: internal
attached base packages:
[1] stats graphics grDevices utils datasets methods base
other attached packages:
[1] randPedPCA_1.1.2 RSpectra_0.16-2 pedigreeTools_0.3 Matrix_1.7-1
[5] spam_2.11-0
loaded via a namespace (and not attached):
[1] compiler_4.4.2 tools_4.4.2 dotCall64_1.2 rstudioapi_0.17.1
[5] Rcpp_1.0.13-1 grid_4.4.2 lattice_0.22-6

## Sheet: Workstation
R version 4.4.0 (2024-04-24)
Platform: x86_64-pc-linux-gnu
Running under: Rocky Linux 9.4 (Blue Onyx)
Matrix products: default
BLAS: /exports/eddie3_apps_local/apps/community-RL9/roslin/R/4.4.0/lib64/R/lib/libRblas.so
LAPACK: /exports/eddie3_apps_local/apps/community-RL9/roslin/R/4.4.0/lib64/R/lib/libRlapack.so; LAPACK version 3.12.0
locale:
[1] LC_CTYPE=en_GB.UTF-8 LC_NUMERIC=C
[3] LC_TIME=en_GB.UTF-8 LC_COLLATE=en_GB.UTF-8
[5] LC_MONETARY=en_GB.UTF-8 LC_MESSAGES=en_GB.UTF-8
[7] LC_PAPER=en_GB.UTF-8 LC_NAME=C
[9] LC_ADDRESS=C LC_TELEPHONE=C
[11] LC_MEASUREMENT=en_GB.UTF-8 LC_IDENTIFICATION=C
time zone: Europe/London
tzcode source: system (glibc)
attached base packages:
[1] stats graphics grDevices utils datasets methods base
other attached packages:
[1] randPedPCA_1.1.2 RSpectra_0.16-2 pedigreeTools_0.3 Matrix_1.7-0
[5] spam_2.11-1
loaded via a namespace (and not attached):
[1] compiler_4.4.0 dotCall64_1.2 Rcpp_1.0.13 grid_4.4.0 lattice_0.22-6
